# Supplementary material for: Cervical Screening at Age 50–64 Years and the Risk of Cervical Cancer at Age 65 Years and Older: Population-Based Case Control Study
Source: PLoS Med. 2014 Jan 14;11(1):e1001585. doi: 10.1371/journal.pmed.1001585 (PMC3891624; doi:10.1371/journal.pmed.1001585)
Supplement: Table S1 — Calculation of cervical cancer incidence rate and weights for population controls. (XLSX) [file pmed.1001585.s002.xlsx]

## Sheet: Sheet1
Supplementary Table 1. Calculation of cervical cancer incidence rate and weights for population controls
Expected number of cervical cancers reported in England and Wales* multiplied by an incomplete year factor for 2007 data
Age group	2007	2008	2009	2010	2011
65 to 69	82	108	117	94	112
70 to 74	89.5	109	127	103	87
75 to 79	96.25	129	121	81	113
80 to 84	81.5	120	109	88	83
Total	349.25	466	474	366	395
*The numbers for England are reported in the MB1 series (Cancer Registrations) for 2007 to 2011. For Wales they are reported by the Welsh Cancer Intelligence Surveillance Unit for 2007-2009
Numbers reported in the Audit from Jan 2007 to March 2012 (including those born pre-1928)
Age group	2007	2008	2009	2010	2011	2012
65-69	76	91	104	82	89	10
70-74	76	93	96	71	60	13
75-79	69	93	82	73	77	16
80-83	66	101	80	55	59	10
Total	287	378	362	281	285	49
Weights for controls ( note that the rate for 2012 is actually the 2011 rate)
Mid-2007 to 2012 Population Estimates were obtained from the Office for National Statistics at (http://www.ons.gov.uk/ons/datasets-and-tables/index.html). The document title is 'Population Estimates: Single year of age and sex for local authorities in England and Wales; estimated resident population'
65-69:	2007	2008	2009	2010	2011	2012
Incidence rate	8.70674e-05	8.58489e-05	9.01265e-05	7.47581e-05	8.51706e-05	8.51706e-05
N cases (observed):	76	91	104	82	89	10
N controls (observed):	151	178	204	164	174	20
case weight:	1.07895	1.18681	1.125	1.14634	1.25843	1.25843
control weight:	6237.08	7067.56	6363.61	7667.01	7557.51	7557.51
70-74:	2007	2008	2009	2010	2011	2012
Incidence rate	0.000130076	9.00614e-05	0.000101805	9.55044e-05	8.12345e-05	8.12345e-05
N cases (observed):	76	93	96	71	60	13
N controls (observed):	149	186	190	140	116	26
case weight:	1.17763	1.17204	1.32292	1.4507	1.45	1.45
control weight:	4617.86	6506.91	6565.73	7703.46	9232.53	9232.53
75-79:	2007	2008	2009	2010	2011	2012
Incidence rate	0.000158775	0.000123584	0.00011078	8.85057e-05	0.000123201	0.000123201
N cases (observed):	69	93	82	73	77	16
N controls (observed):	138	181	163	145	154	32
case weight:	1.39493	1.3871	1.47561	1.10959	1.46753	1.46753
control weight:	4392.79	5766.97	6700.96	6311.69	5955.87	5955.87
80-84:	2007	2008	2009	2010	2011	2012
Incidence rate	0.000157487	0.000140995	0.000129399	0.000119978	0.000111912	0.000111912
N cases (observed):	66	101	80	55	59	10
N controls (observed):	130	199	160	108	116	20
case weight:	1.23485	1.18812	1.3625	1.6	1.40678	1.40678
control weight:	3980.79	4276.86	5264.71	6791.36	6393.58	6393.58
